# Supplementary material for: KAT2A-mediated succinylation modification of notch1 promotes the proliferation and differentiation of dental pulp stem cells by activating notch pathway
Source: BMC Oral Health. 2024 Mar 31;24:407. doi: 10.1186/s12903-024-03951-1 (PMC10981825; doi:10.1186/s12903-024-03951-1)
Supplement: Supplementary file 1 — Supplementary Material 1 [file 12903_2024_3951_MOESM1_ESM.xls]

## Sheet: 2
Relative expression of	Control	Mineralization
KAT2A (Fold)	0.89	2.45
	1.07	2.91
	1.04	3.06
Relative expression of	Control	Mineralization
KAT3B (Fold)	1.1	1.02
	0.94	1.15
	0.96	1.08
Relative expression of	Control	Mineralization
CPT1A (Fold)	1.02	1.03
	0.95	0.85
	1.03	0.95
Relative expression of	Control	Mineralization
SIRT5 (Fold)	1.02	1.03
	0.9	0.82
	1.08	0.81
Relative expression of	Control	Mineralization
SIRT7 (Fold)	1.01	1
	1.07	0.9
	0.91	0.95

## Sheet: 3
Relative expression of	oe-NC	oe-KAT2A	sh-NC	sh-KAT2A
KAT2A (Fold)	1.03	3.39	0.92	0.39
	1.08	4.06	1.04	0.28
	0.89	4.43	1.04	0.36
Percentage (%)		oe-NC			oe-KAT2A			sh-NC			sh-KAT2A
	G0/G1	74.48	72.14	69.97	65.56	62.43	59.96	72.11	67.47	71.17	81.03	81.07	78.8
	S	13.42	14.12	15.27	21.74	23.13	24.86	14.69	16.55	15.72	5.83	8.61	7.41
	G2/M	12.1	13.74	14.76	12.7	14.44	15.18	13.2	15.97	13.11	13.14	10.32	13.79
ALP Staining (Fold)	oe-NC	oe-KAT2A	sh-NC	sh-KAT2A
	0.97	2.07	1.14	0.57
	1.15	2.48	0.89	0.49
	0.88	2.2	1.13	0.41
ARS Staining (Fold)	oe-NC	oe-KAT2A	sh-NC	sh-KAT2A
	0.9	2.24	1.13	0.4
	1.11	1.91	0.89	0.41
	0.99	2.12	0.92	0.32

## Sheet: 6
Relative expression of	sh-NC	sh-Notch1
Notch1 (Fold)	1.1	0.36
	0.93	0.32
	0.97	0.39
Percentage (%)		oe-NC			oe-KAT2A			oe-KAT2A+sh-NC			oe-KAT2A+sh-Notch1
	G0/G1	74.48	72.14	69.97	65.56	62.43	59.96	63.69	61.9	64.7	69.66	67.4	67.8
	S	13.42	14.12	15.27	21.74	23.13	24.86	22.58	23.27	20.23	16.26	17.75	18.24
	G2/M	12.1	13.74	14.76	12.7	14.44	15.18	13.73	14.83	15.07	14.08	14.85	13.96
ALP Staining (Fold)	oe-NC	oe-KAT2A	oe-KAT2A+sh-NC	oe-KAT2A+sh-Notch1
	0.89	1.97	2.34	1.42
	0.83	2.56	2.31	1.66
	1.28	2.32	1.96	1.49
ARS Staining (Fold)	oe-NC	oe-KAT2A	oe-KAT2A+sh-NC	oe-KAT2A+sh-Notch1
	1.1	1.89	2.23	1.12
	1.17	2.18	1.93	1.24
	0.73	1.91	2.01	1.35
